# Supplementary material for: A high-throughput phenotyping procedure for evaluation of antixenosis against common cutworm at early seedling stage in soybean
Source: Plant Methods. 2017 Aug 7;13:66. doi: 10.1186/s13007-017-0215-1 (PMC5547480; doi:10.1186/s13007-017-0215-1)
Supplement: Supplementary file 1 — Additional file 1: Table S1. The DLPs of all accessions at all evaluation dates in Test 1 and Test 2 of Experiment 1. [file 13007_2017_215_MOESM1_ESM.xlsx]

## Sheet: Test 1
Accession Name	DLP1-3	DLP1-4	DLP1-5	DLP1-6	DLP1-7	DLP1-8	DLP1-9	DLP1-10	DLP1-11	DLP1-12	DLP1-13	DLP1-14	DLP1-15	DLP1
WJQD3	12.5	17.5	25	30	32.5	43.75	53.75	57.5	68.75	75	85	91.25	96.25	52.9808
PI227687	5	11.25	10	6.25	7.5	10	10	12.5	18.75	23.75	37.5	47.5	53.75	19.5192
Japan	1.25	3.75	7.5	13.75	12.5	18.75	23.75	23.75	30	55	62.5	81.25	83.75	32.1154
P04	18.75	21.25	26.25	30	33.75	42.5	43.75	46.25	56.25	68.75	76.25	80	86.25	48.4615
GT-2-2	23.75	26.25	36.25	42.5	52.5	56.25	60	60	73.75	85	96.25	98.75	100	62.4038
MYBMD	27.5	35	52.5	63.75	61.25	66.25	71.25	75	80	93.75	98.75	100	100	71.1538
NN89-30	12.5	15	23.75	33.75	35	35	38.75	46.25	61.25	73.75	86.25	95	100	50.4808
Z16	5	8.75	16.25	25	31.25	36.25	36.25	37.5	47.5	55	70	81.25	91.25	41.6346
CYHZM	18.75	26.25	32.5	35	47.5	55	58.75	63.75	73.75	85	92.5	98.75	100	60.5769
JNLSD	21.25	32.5	55	62.5	71.25	73.75	66.25	80	92.5	100	100	100	100	73.4615
HPBYZ	10	12.5	23.75	27.5	27.5	26.25	30	43.75	48.75	72.5	78.75	90	93.75	45
JLNMH	10	15	21.25	32.5	47.5	45	48.75	50	53.75	77.5	97.5	100	100	53.75
PI171451	17.5	21.25	25	37.5	40	52.5	58.75	65	68.75	83.75	93.75	100	100	58.75
FPHD	5	7.5	8.75	16.25	23.75	35	37.5	38.75	43.75	57.5	68.75	76.25	87.5	38.9423
ZD14	8.75	10	13.75	20	22.5	25	25	33.75	40	63.75	75	87.5	92.5	39.8077
ALXHD	15	21.25	35	50	53.75	57.5	57.5	58.75	67.5	73.75	90	95	97.5	59.4231
JXQDA	21.25	23.75	35	42.5	51.25	56.25	61.25	70	85	92.5	100	100	100	64.5192
LCCGCHD	7.5	15	16.25	18.75	21.25	27.5	25	31.25	45	56.25	77.5	93.75	96.25	40.8654
SRF400	16.25	20	23.75	31.25	36.25	43.75	46.25	52.5	63.75	75	96.25	100	100	54.2308
SYDBP	12.5	16.25	26.25	26.25	28.75	31.25	36.25	41.25	46.25	51.25	70	85	92.5	43.3654
ASBDJ	10	12.5	23.75	31.25	35	41.25	43.75	52.5	63.75	62.5	72.5	81.25	88.75	47.5962
SP26	10	21.25	28.75	37.5	38.75	37.5	40	45	52.5	72.5	78.75	91.25	96.25	50
NN89-29	20	26.6667	26.6667	35	40	53.3333	53.3333	56.6667	58.3333	63.3333	76.6667	91.6667	98.3333	53.8462
WF5	22.5	26.25	32.5	41.25	46.25	50	53.75	56.25	71.25	85	93.75	95	96.25	59.2308
DPDLH	27.5	32.5	36.25	42.5	48.75	52.5	51.25	61.25	73.75	83.75	92.5	98.75	100	61.6346
PI229358	11.25	18.75	23.75	32.5	43.75	48.75	48.75	53.75	62.5	71.25	83.75	96.25	100	53.4615
HRHMD	8.75	15	18.75	26.25	31.25	35	32.5	40	43.75	68.75	77.5	91.25	96.25	45
FJ341	26.25	32.5	46.25	50	55	61.25	55	63.75	67.5	86.25	92.5	96.25	98.75	63.9423
York	11.6667	20	26.6667	36.6667	36.6667	40	35	60	66.6667	75	86.6667	91.6667	95	52.4359
DHPDH	10	20	28.75	37.5	38.75	46.25	53.75	53.75	61.25	68.75	80	92.5	96.25	52.8846
XTDD	12.5	18.75	33.75	42.5	51.25	61.25	63.75	66.25	72.5	86.25	96.25	100	100	61.9231
Williams	26.25	27.5	32.5	38.75	41.25	46.25	43.75	48.75	47.5	78.75	86.25	96.25	98.75	54.8077
FY170	11.25	17.5	23.75	32.5	41.25	41.25	38.75	41.25	56.25	66.25	77.5	82.5	90	47.6923
Dare	10	16.25	27.5	31.25	36.25	38.75	41.25	45	63.75	80	83.75	91.25	96.25	50.8654
P35	23.75	33.75	45	55	56.25	65	63.75	71.25	72.5	76.25	87.5	93.75	97.5	64.7115
LYCLD	10	16.25	23.75	33.75	33.75	38.75	40	45	48.75	61.25	76.25	88.75	96.25	47.1154
DHD	8.75	11.25	16.25	18.75	26.25	37.5	42.5	43.75	52.5	72.5	92.5	97.5	98.75	47.5962
Bethol	0	3.75	12.5	20	22.5	27.5	36.25	37.5	50	65	76.25	81.25	90	40.1923
Morsol	12.5	18.75	33.75	43.75	56.25	52.5	57.5	65	72.5	83.75	96.25	100	100	60.9615
SDDD	12.5	21.25	30	46.25	45	46.25	48.75	62.5	67.5	80	92.5	93.75	97.5	57.2115
DQRHD	21.6667	26.6667	38.3333	46.6667	45	51.6667	50	66.6667	78.3333	86.6667	98.3333	100	100	62.3077
HPXQD	12.5	15	18.75	25	26.25	35	32.5	32.5	37.5	50	71.25	77.5	83.75	39.8077
AGH	5	7.5	11.25	15	18.75	23.75	31.25	41.25	60	72.5	78.75	92.5	97.5	42.6923
SQ7602	15	17.5	25	27.5	27.5	35	33.75	38.75	41.25	56.25	68.75	81.25	91.25	42.9808
W82-178	16.25	25	31.25	37.5	45	48.75	38.75	46.25	56.25	77.5	88.75	91.25	95	53.6538
HNHD	6.66667	11.6667	13.3333	16.6667	16.6667	30	30	30	40	68.3333	96.6667	100	100	43.0769
NN73-935	27.5	36.25	45	47.5	50	58.75	56.25	61.25	71.25	76.25	81.25	92.5	96.25	61.5385
NN86-4	13.75	21.25	27.5	32.5	35	40	42.5	48.75	60	71.25	83.75	93.75	96.25	51.25
NN88-48	11.25	16.25	27.5	37.5	48.75	51.25	50	57.5	68.75	77.5	95	98.75	100	56.9231
ZD19	18.75	18.75	27.5	38.75	46.25	51.25	53.75	60	72.5	82.5	91.25	96.25	98.75	58.1731
92128	18.3333	25	38.3333	45	46.6667	41.6667	43.3333	53.3333	56.6667	71.6667	85	98.3333	100	55.641
NN88-31	10	18.75	22.5	27.5	36.25	40	42.5	50	62.5	73.75	80	90	96.25	50
NN1138-2	21.25	22.5	33.75	37.5	45	51.25	55	57.5	71.25	77.5	93.75	97.5	100	58.75
NN74917-19	16.25	21.25	31.25	38.75	38.75	37.5	41.25	41.25	61.25	76.25	86.25	90	95	51.9231
NN74906-08	2.5	6.25	15	25	35	40	36.25	37.5	46.25	58.75	88.75	93.75	97.5	44.8077
NN74903-05	15	22.5	31.25	31.25	38.75	40	47.5	50	53.75	65	90	97.5	98.75	52.4038
KF1	10	18.3333	23.3333	28.3333	26.6667	36.6667	36.6667	36.6667	41.6667	58.3333	80	88.3333	95	44.6154
NNCD5	16.25	22.5	26.25	38.75	50	57.5	55	61.25	67.5	73.75	85	90	95	56.8269
Larmar	1.25	2.5	5	5	6.25	6.25	5	5	8.75	13.75	25	33.75	36.25	11.8269
TSH	7.5	18.75	22.5	26.25	28.75	33.75	36.25	45	50	66.25	81.25	93.75	96.25	46.6346
P64	6.25	7.5	8.75	16.25	18.75	26.25	27.5	28.75	42.5	62.5	77.5	90	93.75	38.9423
P65	8.75	12.5	16.25	23.75	20	25	28.75	32.5	41.25	60	68.75	82.5	88.75	39.1346
P67	10	16.25	22.5	26.25	28.75	30	36.25	40	53.75	66.25	73.75	85	91.25	44.6154
WSXYD	11.25	17.5	20	32.5	27.5	31.25	36.25	41.25	56.25	77.5	90	97.5	97.5	48.9423
PXXYD	11.25	21.25	28.75	43.75	55	55	61.25	67.5	77.5	88.75	95	97.5	100	61.7308
NN94-156	30	33.75	42.5	50	48.75	55	57.5	62.5	71.25	92.5	100	100	100	64.9038
BG	13.75	17.5	23.75	35	40	42.5	47.5	56.25	60	76.25	90	97.5	98.75	53.75
Peking	3.75	8.75	15	22.5	31.25	31.25	33.75	45	52.5	68.75	78.75	92.5	96.25	44.6154
7605	10	15	25	28.75	35	40	46.25	53.75	65	72.5	85	93.75	96.25	51.25
RN-9	10	13.75	15	16.25	20	30	25	27.5	40	56.25	78.75	96.25	100	40.6731
N2899	12.5	20	37.5	40	40	46.25	50	53.75	68.75	82.5	92.5	97.5	100	57.0192
S88-M21	15	23.75	36.25	42.5	43.75	52.5	53.75	65	71.25	87.5	96.25	98.75	100	60.4808
XYXHD	16.25	30	40	42.5	38.75	50	51.25	73.75	68.75	81.25	91.25	100	100	60.2885
NN87-23	15	26.25	26.25	32.5	35	48.75	43.75	55	61.25	71.25	86.25	93.75	96.25	53.1731
XJ2	26.25	32.5	42.5	51.25	56.25	60	62.5	65	73.75	78.75	90	97.5	98.75	64.2308
TSBPHDJ	11.25	13.75	25	30	27.5	28.75	26.25	38.75	52.5	65	70	88.75	93.75	43.9423

## Sheet: Test 2
Accession Name	DLP2-3	DLP2-4	DLP2-5	DLP2-6	DLP2-7	DLP2-8	DLP2-9	DLP2-10	DLP2-11	DLP2
WJQD3	23.75	30	60	63.75	76.25	82.5	87.5	88.75	95	67.5
PI227687	0	1.25	5	6.25	7.5	11.25	16.25	17.5	18.75	9.30556
Japan	1.25	2.5	5	12.5	15	23.75	31.25	33.75	58.75	20.4167
P04	7.5	13.75	30	27.5	47.5	66.25	71.25	73.75	83.75	46.8056
GT-2-2	22.5	27.5	40	62.5	70	77.5	85	88.75	95	63.1944
MYBMD	16.25	50	60	86.25	92.5	97.5	100	100	100	78.0556
NN89-30	18.75	25	35	40	45	50	62.5	65	78.75	46.6667
Z16	10	17.5	20	27.5	36.25	52.5	66.25	77.5	86.25	43.75
CYHZM	16.25	22.5	47.5	52.5	73.75	80	82.5	85	91.25	61.25
JNLSD	37.5	60	78.75	82.5	88.75	95	100	100	100	82.5
HPBYZ	20	25	32.5	46.25	72.5	72.5	86.25	91.25	97.5	60.4167
JLNMH	32.5	41.25	65	71.25	75	78.75	78.75	83.75	91.25	68.6111
PI171451	32.5	42.5	56.25	78.75	85	85	92.5	95	97.5	73.8889
FPHD	12.5	18.75	27.5	23.75	38.75	48.75	56.25	62.5	67.5	39.5833
ZD14	8.75	18.75	33.75	41.25	48.75	57.5	71.25	78.75	87.5	49.5833
ALXHD	17.5	38.75	42.5	47.5	57.5	67.5	75	80	90	57.3611
JXQDA	21.25	38.75	50	76.25	85	95	96.25	100	100	73.6111
LCCGCHD	20	27.5	37.5	45	55	57.5	66.25	73.75	85	51.9444
SRF400	15	18.75	28.75	36.25	43.75	51.25	57.5	67.5	73.75	43.6111
SYDBP	17.5	27.5	63.75	83.75	91.25	95	98.75	100	100	75.2778
ASBDJ	12.5	28.75	38.75	32.5	37.5	50	61.25	63.75	81.25	45.1389
SP26	25	52.5	55	57.5	65	71.25	75	80	95	64.0278
NN89-29	26.25	55	66.25	78.75	83.75	85	91.25	92.5	97.5	75.1389
WF5	16.25	37.5	60	53.75	56.25	62.5	65	71.25	83.75	56.25
DPDLH	20	63.75	66.25	82.5	85	88.75	91.25	98.75	100	77.3611
PI229358	5	18.75	32.5	41.25	47.5	50	58.75	63.75	75	43.6111
HRHMD	16.25	21.25	40	55	62.5	76.25	82.5	90	95	59.8611
FJ341	28.75	38.75	41.25	60	65	72.5	80	86.25	95	63.0556
York	1.25	7.5	13.75	26.25	30	42.5	60	65	72.5	35.4167
DHPDH	15	28.75	37.5	46.25	52.5	63.75	71.25	75	82.5	52.5
XTDD	32.5	45	57.5	73.75	73.75	86.25	96.25	97.5	98.75	73.4722
Williams	7.5	33.75	48.75	55	52.5	61.25	70	77.5	85	54.5833
FY170	12.5	26.25	42.5	58.75	65	68.75	72.5	76.25	82.5	56.1111
Dare	10	25	32.5	42.5	68.75	78.75	83.75	87.5	93.75	58.0556
P35	20	41.25	57.5	63.75	71.25	77.5	81.25	85	91.25	65.4167
LYCLD	7.5	18.75	38.75	38.75	53.75	58.75	67.5	71.25	78.75	48.1944
DHD	10	16.25	21.25	27.5	36.25	47.5	63.75	71.25	85	42.0833
Bethol	8.75	13.75	20	20	28.75	36.25	41.25	43.75	60	30.2778
Morsol	7.5	45	52.5	76.25	81.25	87.5	91.25	96.25	98.75	70.6944
SDDD	12.5	27.5	43.75	47.5	60	63.75	71.25	75	80	53.4722
DQRHD	21.25	28.75	46.25	55	66.25	75	81.25	85	90	60.9722
HPXQD	1.25	15	33.75	65	56.25	58.75	68.75	80	88.75	51.9444
AGH	7.5	25	46.25	48.75	53.75	47.5	50	53.75	71.25	44.8611
SQ7602	11.25	22.5	26.25	26.25	36.25	46.25	50	67.5	86.25	41.3889
W82-178	11.25	25	41.25	37.5	50	57.5	61.25	67.5	78.75	47.7778
HNHD	12.5	23.75	38.75	43.75	58.75	75	88.75	67.5	92.5	55.6944
NN73-935	22.5	45	56.25	75	82.5	91.25	92.5	96.25	100	73.4722
NN86-4	13.75	20	42.5	45	57.5	66.25	75	80	87.5	54.1667
NN88-48	20	41.25	70	87.5	93.75	93.75	97.5	98.75	100	78.0556
ZD19	20	32.5	41.25	51.25	57.5	66.25	78.75	86.25	87.5	57.9167
92128	15	33.75	41.25	70	71.25	78.75	85	87.5	92.5	63.8889
NN88-31	11.25	20	28.75	38.75	51.25	57.5	62.5	72.5	86.25	47.6389
NN1138-2	18.75	27.5	41.25	47.5	57.5	67.5	73.75	77.5	87.5	55.4167
NN74917-19	22.5	33.75	41.25	50	66.25	81.25	88.75	95	98.75	64.1667
NN74906-08	8.75	11.25	16.25	26.25	50	66.25	77.5	83.75	91.25	47.9167
NN74903-05	18.75	40	45	50	63.75	71.25	81.25	83.75	88.75	60.2778
KF1	8.75	18.75	28.75	56.25	65	68.75	72.5	73.75	78.75	52.3611
NNCD5	16.25	31.25	51.25	53.75	57.5	67.5	73.75	81.25	86.25	57.6389
Larmar	0	1.25	2.5	5	5	5	7.5	8.75	8.75	4.86111
TSH	5	13.75	38.75	48.75	53.75	67.5	75	76.25	87.5	51.8056
P64	7.5	12.5	23.75	26.25	36.25	46.25	50	57.5	62.5	35.8333
P65	21.25	26.25	31.25	36.25	55	60	72.5	75	88.75	51.8056
P67	10	20	37.5	52.5	60	68.75	75	76.25	81.25	53.4722
WSXYD	12.5	17.5	23.75	32.5	38.75	50	65	68.75	86.25	43.8889
PXXYD	12.5	23.75	43.75	73.75	80	88.75	96.25	100	100	68.75
NN94-156	8.75	22.5	40	55	78.75	82.5	92.5	96.25	98.75	63.8889
BG	20	35	50	62.5	68.75	76.25	82.5	87.5	91.25	63.75
Peking	11.25	20	45	56.25	67.5	76.25	80	81.25	88.75	58.4722
7605	37.5	53.75	75	85	85	88.75	95	96.25	98.75	79.4444
RN-9	10	17.5	20	32.5	47.5	62.5	82.5	91.25	93.75	50.8333
N2899	7.5	15	27.5	32.5	46.25	62.5	78.75	86.25	91.25	49.7222
S88-M21	8.75	28.75	45	65	75	82.5	82.5	87.5	92.5	63.0556
XYXHD	11.25	15	22.5	23.75	32.5	38.75	43.75	56.25	82.5	36.25
NN87-23	7.5	21.25	37.5	66.25	82.5	92.5	96.25	97.5	100	66.8056
XJ2	43.75	60	71.25	78.75	96.25	98.75	100	100	100	83.1944
TSBPHDJ	11.25	15	37.5	48.75	51.25	60	62.5	63.75	63.75	45.9722
